# Supplementary material for: Hair Proteome Variation at Different Body Locations on Genetically Variant Peptide Detection for Protein-Based Human Identification
Source: Sci Rep. 2019 May 21;9:7641. doi: 10.1038/s41598-019-44007-7 (PMC6529471; doi:10.1038/s41598-019-44007-7)
Supplement: Supplementary file 2 — Supplementary Table [file 41598_2019_44007_MOESM2_ESM.xlsx]

## Sheet: SNP&GVP Candidates
Gene	dbSNP	Variant Type	Peptide	PTM	Avg Adj RT	Adj RT Min	Adj RT Max	Avg m/z	m/z Min	m/z Max	Avg Adj Peak Area	Obs Freq
VSIG8	rs62624468	Minor	LGCPYILDPEDYGPNGLDIEWMQVNSDPAHHRENVFLSYQDKRINHGSLPHLQQR	C3:Carbamidomethylation;M22:Oxidation (M);Q23:Deamidation (NQ)	86.872	86.872	86.872	811.643	811.643	811.643	2.87714e+06	1
KRT83	rs2852464	Major	SRDLNMDCIVAEIK	C8:Propionamide	86.9392	86.6423	87.2362	559.947	559.947	559.947	1.18639e+07	2
KRT83	rs2852464	Major	DLNMDCIVAEIKAQYDDIATR	C6:Carbamidomethylation;Q14:Deamidation (NQ)	92.1173	91.7694	92.2948	819.056	819.054	819.057	1.04808e+08	3
VSIG8	rs62624468	Minor	LGCPYILDPEDYGPNGLDIEWMQVNSDPAHHRENVFLSYQDKR	C3:Carbamidomethylation;N15:Deamidation (NQ);M22:Oxidation (M)	88.9842	88.393	89.3786	851.73	851.727	851.733	2.90017e+06	3
KRT81	rs2071588	Minor	GLTGGFGSHSVCR	C12:Carbamidomethylation	36.8584	30.7086	41.831	667.816	667.815	667.818	3.34937e+08	19
KRT81	rs2071588	Minor	GLTGGFGSHSVCR	T3:Dehydration;C12:Carbamidomethylation	36.4379	30.6307	40.3303	439.545	439.543	439.547	1.2648e+07	10
KRT83	rs2852464	Major	DLNMDCIVAEIKAQYDDIATR	M4:Oxidation (M);C6:Ethanolation (C)	91.7828	91.6954	91.8701	819.728	819.724	819.732	2.07846e+07	2
KRT32	rs2071563	Major	ARLEGEINTYR	Y10:Dehydration	42.7762	42.7762	42.7762	435.23	435.23	435.23	235941	1
FAM83H	rs9969600	Minor	VNLHHVDFLR		56.8365	53.5327	60.1403	417.231	417.231	417.232	1.10443e+06	2
KRT32	rs2071563	Minor	ARLEGEINMYR	M9:Oxidation (M)	43.0816	36.538	46.4833	456.562	456.561	456.563	4.78615e+07	10
KRT81	rs2071588	Minor	GLTGGFGSHSVCRGFR	R13:Arginine oxidation to glutamic semialdehyde	71.2358	71.2358	71.2358	797.871	797.871	797.871	114446	1
VSIG8	rs62624468	Major	LGCPYVLDPEDYGPNGLDIEWMQVNSDPAHHRENVFLSYQDKR	C3:Carbamidomethylation;Q23:Deamidation (NQ)	88.6251	88.5099	88.849	846.728	846.724	846.733	1.36985e+07	3
KRT33B	17:g.41366553G>T	Major	ILDELTLCRSDLEAQMESLKEELLSLKQNHEQEVNTLR	C8:Carbamidomethylation;K27:Acetylation (K)	90.5267	90.5267	90.5267	914.267	914.267	914.267	1.3547e+08	1
VSIG8	rs62624468	Major	LGCPYVLDPEDYGPNGLDIEWMQVNSDPAHHRENVFLSYQDK	C3:Carbamidomethylation;N15:Deamidation (NQ);M22:Oxidation (M)	88.9748	88.9748	88.9748	987.855	987.855	987.855	1.89261e+06	1
KRT83	rs2852464	Major	DLNMDCIVAEIKAQYDDIATRSR	K12:Carbamylation	91.6045	91.3174	91.8916	671.576	671.576	671.576	698954	2
KRT83	rs2852464	Major	DLNMDCIVAEIKAQYDDIATRSRAEAESWYR	N3:Deamidation (NQ);C6:Carbamidomethylation	92.0891	92.0891	92.0891	738.952	738.952	738.952	1.73454e+06	1
KRT81	rs2071588	Minor	LTGGFGSHSVCR	C11:Carbamidomethylation	24.5518	21.5733	27.2449	426.54	426.539	426.54	6.21695e+06	3
KRT33B	17:g.41366553G>T	Major	ILDELTLCRSDLEAQMESLKEELLSLKQNHEQEVNTLR	C8:Carbamidomethylation;Q28:Deamidation (NQ);N29:Deamidation (NQ)	89.4933	89.4933	89.4933	1132.58	1132.58	1132.58	252568	1
KRT32	rs2071563	Major	ARLEGEINTYR	N8:Beta-methylthiolation (ND)	43.0509	36.538	46.4833	456.562	456.561	456.563	5.71965e+07	10
KRT83	rs2852464	Major	DLNMDCIVAEIKAQYDDIATRSRAEAESWYR	C6:Carbamidomethylation	91.6521	91.513	91.7911	738.754	738.753	738.756	467399	2
KRT83	rs2852464	Minor	DLNMDCMVAEIK	M4:Oxidation (M);C6:Carbamidomethylation;M7:Oxidation (M)	59.0973	59.0973	59.0973	735.814	735.814	735.814	1.72565e+07	1
KRT33B	17:g.41366553G>T	Major	ILDELTLCRSDLEAQMESLKEELLSLKQNHEQEVNTLR	C8:Carbamidomethylation;N29:Deamidation (NQ)	90.0039	89.4933	90.6174	755.22	755.218	755.223	9.11085e+07	12
KRT83	rs2852464	Major	DLNMDCIVAEIKAQYDDIATR	D1:Carbamylation;M4:Oxidation (M)	91.8432	91.7969	91.8895	1228.58	1228.58	1228.59	1.15238e+06	2
KRT33B	17:g.41366553G>T	Major	ILDELTLCRSDLEAQMESLKEELLSLKQNHEQEVNTLR	C8:Carbamidomethylation;Q15:Deamidation (NQ);N35:Deamidation (NQ)	89.7085	89.7085	89.7085	1132.57	1132.57	1132.57	1.33796e+07	1
KRT83	rs2852464	Major	DLNMDCIVAEIKA	M4:Oxidation (M)	86.7985	86.4097	87.6972	725.849	725.848	725.85	7.53113e+07	4
VSIG8	rs62624468	Major	LGCPYVLDPEDYGPNGLDIEWMQVNSDPAHHRENVFLSYQDKR	C3:Carbamidomethylation;M22:Oxidation (M)	88.3383	87.7935	89.1259	849.23	849.226	849.233	2.04223e+06	5
VSIG8	rs62624468	Major	LGCPYVLDPEDYGPNGLDIEWMQVNSDPAHHR	C3:Carbamidomethylation;N15:Deamidation (NQ);Q23:Deamidation (NQ)	89.3353	89.2093	89.5589	924.919	924.914	924.923	5.03211e+07	4
KRT32	rs2071563	Major	LEGEINTYR	L1:Acetylation (N-term)	67.762	67.762	67.762	568.782	568.782	568.782	1.81358e+06	1
VSIG8	rs62624468	Major	LGCPYVLDPEDYGPNGLDIEWMQVNSDPAHHRENVFLSYQDK	C3:Carbamidomethylation	89.7103	88.8695	90.5511	984.453	984.451	984.455	2.5405e+06	2
KRT33B	17:g.41366553G>T	Major	ILDELTLCRSDLEAQMESLKEELLSLKQNHEQEVNTLR	C8:Carbamidomethylation;N29:Deamidation (NQ)	89.5649	89.4739	89.72	906.06	906.058	906.062	1.99272e+08	4
KRT83	rs2852464	Minor	SRDLNMDCMVAEIKAQYDDIATR	R2:Methylation(KR);N5:Deamidation (NQ)	91.6504	91.6157	91.6851	891.748	891.748	891.748	2.66966e+06	2
KRT83	rs2852464	Major	DLNMDCIVAEIK	M4:Oxidation (M);C6:Propionamide	86.4701	86.4701	86.4701	725.85	725.85	725.85	3.17533e+07	1
KRT81	rs2071588	Minor	GLTGGFGSHSVCR	C12:Carbamidomethylation	34.3966	34.3966	34.3966	445.547	445.547	445.547	2.24898e+08	1
KRT33A	rs148752041	Minor	HNAELENLIR	N7:Deamidation (NQ)	55.0869	54.8206	55.3532	403.878	403.878	403.878	8.26363e+06	2
KRT33A	rs148752041	Minor	HNAELENLIRER	N2:Deamidation (NQ)	66.4857	63.4375	69.6857	498.927	498.926	498.928	9.52028e+06	4
KRT83	rs2852464	Major	MDCIVAEIKAQYDDIATR	C3:Carbamidomethylation	88.3559	88.3496	88.3623	704.674	704.674	704.675	1.05072e+06	2
VSIG8	rs62624468	Major	LGCPYVLDPEDYGPNGLDIEWMQVNSDPAHHRENVFLSYQDK	C3:Carbamidomethylation;M22:Oxidation (M);Q23:Deamidation (NQ)	90.2602	90.2602	90.2602	987.855	987.855	987.855	354204	1
VSIG8	rs62624468	Major	LGCPYVLDPEDYGPNGLDIEWMQVNSDPAHHRENVFLSYQDKR	C3:Carbamidomethylation;N15:Deamidation (NQ);M22:Oxidation (M)	88.4183	88.1306	89.0983	1019.07	1019.07	1019.07	2.40028e+06	4
KRTAP4-11	rs763737606	Minor	TTYCRPSYSVSCC	C4:Carbamidomethylation;C12:Carbamidomethylation;C13:Carbamidomethylation	54.3453	50.1803	58.827	820.829	820.828	820.83	1.32498e+08	12
KRT32	rs2071563	Major	LEGEINTYR		38.69	30.9092	42.3656	547.778	547.776	547.779	1.70764e+08	28
KRT83	rs2852464	Major	DLNMDCIVAEIKAQYDDIATR	K12:Methylation(KR);Q14:Deamidation (NQ);Y15:Phosphorylation (STY)	92.2913	92.2877	92.2948	623.783	623.781	623.784	982072	2
KRTAP4-11	rs774046661	Major	TTYCRPSCCVSS	C4:Carbamidomethylation;C8:Carbamidomethylation;C9:Carbamidomethylation	26.626	23.0171	30.5778	739.296	739.293	739.298	1.74825e+08	5
KRT81	rs2071588	Minor	GLTGGFGSHSVCRGFR	C12:Propionamide	56.8118	52.8329	60.7908	427.964	427.964	427.965	1.14762e+07	2
KRT33A	rs148752041	Minor	HNAELENLIR	H1:Acetylation (N-term)	80.0837	80.0837	80.0837	625.827	625.827	625.827	537130	1
VSIG8	rs62624468	Minor	LGCPYILDPEDYGPNGLDIEWMQVNSDPAHHR	C3:Carbamidomethylation;N15:Deamidation (NQ);Q23:Deamidation (NQ)	90.0416	89.6467	90.4366	928.422	928.422	928.422	6.02638e+06	2
KRT33A	rs148752041	Minor	VRQLERHNAELENLIRER		74.1108	64.543	79.8212	455.853	455.853	455.853	3.09672e+06	3
KRT33B	17:g.41366553G>T	Major	ILDELTLCRSDLEAQMESLKEELLSLK	C8:Carboxymethyl	92.6894	92.6894	92.6894	795.166	795.166	795.166	4.34813e+06	1
KRT83	rs2852464	Minor	LDNSRDLNMDCMVAEIKAQYDDIATR	N8:Deamidation (NQ);C11:Carbamidomethylation	90.0452	90.0452	90.0452	765.355	765.355	765.355	4.27554e+06	1
VSIG8	rs62624468	Major	LGCPYVLDPEDYGPNGLDIEWMQVNSDPAHHRENVFLSYQDKR	C3:Carbamidomethylation;N15:Deamidation (NQ);M22:Oxidation (M)	88.349	87.7709	89.0054	849.394	849.388	849.398	6.88458e+06	14
KRT33B	17:g.41366553G>T	Major	ILDELTLCRSDLEAQMESLKEELLSLKQNHEQEVNTLR	Q15:Deamidation (NQ);Q28:Deamidation (NQ);N29:Deamidation (NQ)	89.8193	89.8193	89.8193	746.043	746.043	746.043	5.18563e+06	1
KRT83	rs2852464	Major	DLNMDCIVAEIKAQYDDIATR	K12:Acetylation (K);Q14:Deamidation (NQ)	92.1938	92.0092	92.3783	814.051	814.051	814.051	1.63757e+08	2
VSIG8	rs62624468	Major	LGCPYVLDPEDYGPNGLDIEWMQVNSDPAHHR	C3:Carbamidomethylation;N15:Deamidation (NQ);M22:Oxidation (M)	88.6611	88.2817	89.3595	928.667	928.659	928.671	5.90615e+06	11
KRT33B	17:g.41366553G>T	Minor	ILDEMTLCRSDLEAQMESLKEELLSLKQNHEQEVNTLR	M5:Oxidation (M);M16:Oxidation (M)	88.751	88.751	88.751	904.455	904.455	904.455	2.71764e+07	1
KRTAP4-11	rs763737606	Major	TTYCRPSCCVSS	C4:Carbamidomethylation;C8:Carbamidomethylation;C9:Carbamidomethylation	26.626	23.0171	30.5778	739.296	739.293	739.298	1.74825e+08	5
VSIG8	rs62624468	Major	LGCPYVLDPEDYGPNGLDIEWMQVNSDPAHHRENVFLSYQDK	C3:Carbamidomethylation;N15:Deamidation (NQ);Q23:Deamidation (NQ)	89.3528	88.8009	89.5846	984.855	984.852	984.857	9.87544e+06	5
KRT32	rs2071563	Minor	ARLEGEINMYR		56.1433	50.5662	59.9419	451.231	451.23	451.231	1.51914e+07	6
KRT33A	rs148752041	Minor	QLERHNAELENLIRER		65.9236	65.9236	65.9236	404.819	404.819	404.819	6.00058e+07	1
KRT83	rs2852464	Major	DLNMDCIVAEIKAQYDDIATRSRA	D16:Ethylation	93.1896	93.1896	93.1896	685.591	685.591	685.591	3.0939e+06	1
KRT83	rs2852464	Major	DLNMDCIVAEIK	C6:Beta-methylthiolation	92.1409	92.1409	92.1409	705.335	705.335	705.335	6.46972e+06	1
KRT83	rs2852464	Minor	LDNSRDLNMDCMVAEIKAQYDDIATR	C11:Carboxyl modification with ethanolamine	89.9627	89.9627	89.9627	1015.14	1015.14	1015.14	3.48156e+07	1
KRT33B	17:g.41366553G>T	Major	ILDELTLCRSDLEAQMESLKEELLSLKQNHEQEVNTLR	C8:Carbamidomethylation;K20:Dihydroxy	89.9795	89.8062	90.2019	912.261	912.255	912.268	2.25085e+07	5
KRT83	rs2852464	Minor	LDNSRDLNMDCMVAEIK	N3:Deamidation (NQ);C11:Carbamidomethylation;M12:Oxidation (M)	88.4665	88.4665	88.4665	680.975	680.975	680.975	3.72437e+07	1
KRT81	rs2071588	Minor	GISCYRGLTGGFGSHSVCRGFR	C4:Carbamidomethylation;C18:Carbamidomethylation	73.8115	73.8115	73.8115	487.036	487.036	487.036	56242.8	1
KRT33B	17:g.41366553G>T	Major	ILDELTLCRSDLEAQMESLKEELLSLKQNHEQEVNTLR	C8:Carbamidomethylation;Q15:Deamidation (NQ)	89.7188	89.2921	90.5675	755.221	755.219	755.223	4.59203e+07	9
KRT83	rs2852464	Major	DLNMDCIVAEIKAQYDDIATR	N3:Deamidation (NQ);M4:Sulphone	93.5615	93.5615	93.5615	810.717	810.717	810.717	816522	1
KRT81	rs2071588	Minor	GLTGGFGSHSVCR	C12:Dihydroxy	44.8036	31.533	47.9744	655.301	655.3	655.303	4.59465e+06	8
KRT83	rs2852464	Major	NSRDLNMDCIVAEIKAQYDDIATR	S2:Phosphorylation (STY);M7:Oxidation (M)	91.7407	91.7158	91.7657	950.771	950.77	950.772	1.05575e+06	2
KRT81	rs2071588	Minor	GISCYRGLTGGFGSHSVCR	C4:Carbamidomethylation;C18:Carbamidomethylation	61.1618	60.707	61.6165	690.991	690.99	690.992	4.08901e+07	2
KRT81	rs2071588	Minor	GLTGGFGSHSVCRG	C12:Dipyrrolylmethanemethyl	81.8784	81.8784	81.8784	584.925	584.925	584.925	4.22214e+06	1
KRT32	rs2071563	Major	ARLEGEINTYR	E4:Monoglutamyl	59.8338	45.8527	65.3079	484.244	484.241	484.248	1.91532e+07	5
KRTAP4-11	rs774046661	Major	TTYCRPSC	C4:Carbamidomethylation;C8:Carbamidomethylation	13.6712	11.8802	15.9645	522.716	522.716	522.716	1.86235e+08	4
VSIG8	rs62624468	Major	LGCPYVLDPEDYGPNGLDIEWMQVNSDPAHHRENVFLSYQDKR	C3:Carbamidomethylation;N15:Deamidation (NQ);Q23:Deamidation (NQ)	88.8409	88.3652	89.2603	846.895	846.892	846.898	4.13077e+07	8
KRT81	rs2071588	Minor	GLTGGFGSHSVCR	C12:Ubiquitin	30.9552	28.6651	33.2453	464.554	464.554	464.554	4.53341e+07	2
KRT33A	rs148752041	Minor	HNAELENLIR		52.6998	37.8073	58.5441	604.822	604.822	604.823	4.82868e+08	6
KRT81	rs2071588	Minor	GLTGGFGSHSVCR	H9:Oxidation (HW);C12:Carbamidomethylation	52.6979	37.6488	60.5738	675.814	675.813	675.814	448535	3
KRT32	rs2071563	Major	ARLEGEINTYR	E4:Carboxylation (E)	77.054	77.054	77.054	455.897	455.897	455.897	2198.92	1
KRT33B	17:g.41366553G>T	Major	ILDELTLCRSDLEAQMESLKEELLSLKQNHEQEVNTLR	C8:Carbamidomethylation;N29:Deamidation (NQ)	89.4732	89.4732	89.4732	1132.32	1132.32	1132.32	7.19749e+07	1
KRT32	rs2071563	Minor	LEGEINMYR	M7:Oxidation (M)	39.6835	37.4554	42.7334	570.771	570.77	570.773	1.69334e+07	7
KRT83	rs2852464	Minor	DLNMDCMVAEIKAQYDDIATR	N3:Deamidation (NQ);C6:Carbamidomethylation	90.6516	90.6516	90.6516	1237.07	1237.07	1237.07	567993	1
KRT81	rs2071588	Minor	GLTGGFGSHSVCRGFR	C12:Carbamidomethylation	56.9205	52.4231	61.4179	424.46	424.459	424.46	2.41934e+06	2
KRT81	rs2071588	Minor	GLTGGFGSHSVCRGFR	C12:Propionamide	56.6188	51.6329	60.7323	570.281	570.28	570.282	2.8852e+06	3
KRT33B	17:g.41366553G>T	Major	ILDELTLCRSDLEAQMESLKEELLSLKQNHEQEVNTLR	R9:Dimethylation(KR)	89.72	89.72	89.72	750.223	750.223	750.223	459129	1
KRT83	rs2852464	Minor	SRDLNMDCMVAEIK	C8:Carbamidomethylation	83.8504	83.8504	83.8504	561.263	561.263	561.263	1.95969e+06	1
KRT83	rs2852464	Major	LDNSRDLNMDCIVAEIKAQYDDIATR	C11:Dihydroxy	91.6443	91.6443	91.6443	754.361	754.361	754.361	145309	1
KRT83	rs2852464	Minor	DLNMDCMVAEIKAQYDDIATR	N3:Deamidation (NQ);C6:Carbamidomethylation;M7:Oxidation (M)	87.8774	87.8591	87.8957	830.374	830.372	830.376	2.1136e+06	2
KRT83	rs2852464	Major	DLNMDCIVAEIK	C6:Dihydroxy	91.1215	90.852	91.391	698.328	698.327	698.329	1.82777e+06	2
KRT83	rs2852464	Minor	DLNMDCMVAEIKAQYDDIATR	M4:Oxidation (M);M7:Oxidation (M)	92.4021	92.4021	92.4021	816.367	816.367	816.367	130423	1
KRT83	rs2852464	Major	LDNSRDLNMDCIVAEIKA	N3:Deamidation (NQ);N8:Deamidation (NQ)	87.436	87.436	87.436	674.661	674.661	674.661	7.41509e+06	1
KRT83	rs2852464	Major	DLNMDCIVAEIKA	A13:Amidation	91.109	90.7756	91.4424	717.359	717.358	717.36	4.49215e+07	2
KRT83	rs2852464	Major	LDNSRDLNMDCIVAEIKAQYDDIATR	N8:Deamidation (NQ);C11:Carbamidomethylation	89.3867	88.6664	90.1071	760.862	760.855	760.87	4.8197e+06	2
KRT83	rs2852464	Major	DLNMDCIVAEIKAQ	Q14:Ethylation	87.9925	87.7187	88.2663	530.938	530.938	530.938	7.81381e+06	2
VSIG8	rs62624468	Minor	LGCPYILDPEDYGPNGLDIEWMQVNSDPAHHRENVFLSYQDKR	C3:Carbamidomethylation;N15:Deamidation (NQ)	89.7834	89.7834	89.7834	849.063	849.063	849.063	3.23871e+06	1
KRT83	rs2852464	Major	DLNMDCIVAEIKAQYDDIATR	M4:Oxidation (M);C6:Carbamidomethylation;K12:Acetylation (K)	91.1632	91.1632	91.1632	838.053	838.053	838.053	1.91071e+06	1
KRT33A	rs148752041	Minor	HNAELENLIR	N2:Ammonia-loss (N)	82.2639	82.2639	82.2639	596.31	596.31	596.31	1.32684e+08	1
KRT83	rs2852464	Minor	LDNSRDLNMDCMVAEIKAQYDDIATR	N3:Deamidation (NQ);N8:Deamidation (NQ);C11:Carbamidomethylation	89.3768	88.9894	89.7642	765.602	765.601	765.603	2.47248e+06	2
KRT81	rs2071588	Minor	GLTGGFGSHSVCR	S8:Phosphorylation (STY);C12:Carbamidomethylation	31.5821	31.5821	31.5821	472.203	472.203	472.203	3.98224e+07	1
VSIG8	rs62624468	Major	VLDPEDYGPNGLDIEWMQVNSDPAHHRENVFLSYQDKR	N10:Deamidation (NQ)	86.7296	86.7296	86.7296	748.35	748.35	748.35	1.07836e+06	1
VSIG8	rs62624468	Major	LGCPYVLDPEDYGPNGLDIEWMQVNSDPAHHRENVFLSYQDKR	C3:Carbamidomethylation;Q23:Deamidation (NQ);N25:Deamidation (NQ)	88.9229	88.9158	88.93	846.895	846.895	846.895	2.14777e+07	2
KRT32	rs2071563	Major	ARLEGEINTYR	A1:Formylation;N8:Deamidation (NQ)	35.1618	35.1618	35.1618	450.896	450.896	450.896	597311	1
KRT32	rs2071563	Major	ARLEGEINTYR	A1:Iminobiotinylation	47.9016	47.9016	47.9016	516.27	516.27	516.27	225495	1
KRT33A	rs148752041	Minor	LERHNAELENLIRER	R3:Hydroxyphenylglyoxal arginine	86.7274	86.7274	86.7274	675.347	675.347	675.347	4.23786e+06	1
KRT33B	17:g.41366553G>T	Minor	ILDEMTLCRSDLEAQMESLKEELLSLKQNHEQEVNTLR	C8:Carbamidomethylation;N29:Deamidation (NQ)	89.5861	89.2501	90.1231	758.209	758.208	758.211	1.07522e+08	3
KRT32	rs2071563	Major	ARLEGEINTYR	N8:Ammonia-loss (N)	38.4491	37.4666	39.4317	435.562	435.562	435.562	896051	2
KRT33B	17:g.41366553G>T	Minor	ILDEMTLCRSDLEAQMESLKEELLSLKQNHEQEVNTLR	C8:Carbamidomethylation;Q15:Deamidation (NQ);Q28:Deamidation (NQ)	90.1784	90.1784	90.1784	1137.07	1137.07	1137.07	721235	1
KRT83	rs2852464	Major	DNSRDLNMDCIVAEIK	C10:Propionamide	87.4284	87.4284	87.4284	636.306	636.306	636.306	2.66788e+06	1
KRT81	rs2071588	Minor	GLTGGFGSHSVCR	C12:Dihydroxy	44.2167	44.2167	44.2167	437.203	437.203	437.203	5.28779e+07	1
KRT33B	17:g.41366553G>T	Minor	ILDEMTLCRSDLEAQMESLKEELLSLKQNHEQEVNTLR	C8:Carbamidomethylation;Q28:Deamidation (NQ)	90.1424	90.1424	90.1424	909.647	909.647	909.647	1.111e+07	1
KRT81	rs2071588	Minor	GLTGGFGSHSVCRG	R13:Arginine oxidation to glutamic semialdehyde	31.4129	31.4129	31.4129	646.295	646.295	646.295	1.81127e+06	1
KRTAP4-11	rs774046661	Minor	TTYCRPSYSVSC	C4:Carbamidomethylation;C12:Carbamidomethylation	50.9721	46.5286	54.8333	740.813	740.812	740.814	8.10053e+07	11
KRT83	rs2852464	Major	DLNMDCIVAEIKAQYDDIATR	C6:Phosphorylation (HCDR)	92.7117	92.7117	92.7117	620.043	620.043	620.043	602644	1
KRT83	rs2852464	Major	DLNMDCIVAEIKAQYDDIATR	M4:Oxidation (M);K12:Carbamylation	88.8699	88.5383	89.6969	819.386	819.384	819.388	6.97925e+07	14
KRT33B	17:g.41366553G>T	Major	ILDELTLCRSDLEAQMESLKEELLSLKQNHEQEVNTLR	C8:Carbamidomethylation;Q15:Deamidation (NQ);Q28:Deamidation (NQ)	91.2829	91.2829	91.2829	906.26	906.26	906.26	2.01766e+06	1
KRT83	rs2852464	Major	ILQSHISDTSVVVKLDNSRDLNMDCIVAEIK	N17:Deamidation (NQ);C25:Carbamidomethylation	88.5068	88.5068	88.5068	703.565	703.565	703.565	1.99343e+06	1
KRT83	rs2852464	Minor	LDNSRDLNMDCMVAEIKAQYDDIATR	N3:Deamidation (NQ);C11:Carbamidomethylation	87.7932	87.7932	87.7932	765.35	765.35	765.35	6.5983e+07	1
KRT32	rs2071563	Major	ARLEGEINTYR	A1:Formylation	38.4049	30.7761	44.3742	450.565	450.563	450.565	5.72398e+07	27
KRT83	rs2852464	Major	DLNMDCIVAEIKAQYDDIATR	K12:Acetylation (K);Q14:Deamidation (NQ)	92.9821	92.9821	92.9821	1220.57	1220.57	1220.57	6.74377e+06	1
KRT83	rs2852464	Minor	DLNMDCMVAEIKAQYDDIATR	C6:Beta-methylthiolation	91.5002	91.5002	91.5002	821.034	821.034	821.034	5.82e-11	1
KRT83	rs2852464	Major	LDNSRDLNMDCIVAEIK	C11:Cysteine mercaptoethanol	85.8447	85.8447	85.8447	675.647	675.647	675.647	959123	1
KRT83	rs2852464	Minor	DLNMDCMVAEIKAQYDDIATR	D1:Carbamylation;M4:Oxidation (M)	90.7466	90.7466	90.7466	825.384	825.384	825.384	2.72025e+06	1
KRT83	rs2852464	Minor	LDNSRDLNMDCMVAEIKAQYDDIATR	L1:Carbamylation	90.5908	90.5908	90.5908	1015.13	1015.13	1015.13	8.9807e+07	1
KRT33B	17:g.41366553G>T	Major	LDELTLCRSDLEAQMESLKEELLSLKQNHEQEVNTLR	K19:Lipoyl	89.2803	89.2057	89.3852	758.047	758.044	758.048	5.15024e+07	3
KRT81	rs2071588	Minor	CCITAAPYRGISCYRGLTGGFGSHSVCRG	C1:Carbamidomethylation;C2:Carbamidomethylation;C13:Carbamidomethylation	83.7513	83.5255	84.213	633.496	633.494	633.501	1.5042e+07	7
KRT83	rs2852464	Major	DLNMDCIVAEIKAQYDDIATR	M4:Oxidation (M);C6:Ethanolation (C)	91.8669	91.8669	91.8669	1229.09	1229.09	1229.09	1.10297e+06	1
KRT83	rs2852464	Major	LDNSRDLNMDCIVAEIK	N8:Deamidation (NQ);C11:Carbamidomethylation	87.2477	86.5711	87.9244	669.658	669.658	669.659	1.18185e+07	2
KRTAP10-3	rs233252	Minor	STYCVPIPSC	C4:Carbamidomethylation;C10:Carbamidomethylation	85.4292	85.3612	85.5847	592.26	592.26	592.26	2.9732e+06	4
KRTAP4-11	rs760092771	Minor	TTYCRPSYSVSC	C4:Carbamidomethylation;C12:Carbamidomethylation	50.9721	46.5286	54.8333	740.813	740.812	740.814	8.10053e+07	11
KRT33B	17:g.41366553G>T	Major	ILDELTLCRSDLEAQMESLKEELLSLK	C8:Carbamidomethylation	91.4972	91.4972	91.4972	1059.55	1059.55	1059.55	1.96969e+07	1
KRT83	rs2852464	Major	DLNMDCIVAEIKAQYDDIATR	M4:Oxidation (M);K12:Acetylation (K);Q14:Deamidation (NQ)	88.7439	88.7439	88.7439	819.381	819.381	819.381	3.60035e+06	1
KRT32	rs2071563	Major	LEGEINTYR	N6:Beta-methylthiolation (ND)	39.5343	37.4554	42.7334	570.771	570.77	570.772	2.36085e+07	5
KRT33B	17:g.41366553G>T	Major	ILDELTLCRSDLEAQMESLKEELLSLK	S10:Aminoethylcysteine	91.8242	91.5105	92.1379	795.419	795.417	795.42	3.1187e+07	2
KRT81	rs2071588	Minor	CCITAAPYRGISCYRGLTGGFGSHSVCRG	C1:Carbamidomethylation;C2:Carbamidomethylation;C13:Carbamidomethylation	83.6681	83.5531	83.8897	791.617	791.616	791.617	2.42578e+07	3
KRTAP4-11	rs774046661	Minor	TTYCRPSYSVSCC	C4:Carbamidomethylation;C12:Carbamidomethylation;C13:Carbamidomethylation	54.3453	50.1803	58.827	820.829	820.828	820.83	1.32498e+08	12
VSIG8	rs62624468	Major	LGCPYVLDPEDYGPNGLDIEWMQVNSDPAHHRENVFLSYQDK	C3:Carbamidomethylation;N15:Deamidation (NQ);N25:Deamidation (NQ)	89.8815	89.8815	89.8815	984.847	984.847	984.847	6.16333e+06	1
KRT83	rs2852464	Major	LDNSRDLNMDCIVAEIKAQYDDIATR	C11:Carbamidomethylation;K17:Guanidination	91.0288	89.801	92.1895	771.13	771.124	771.133	3.02059e+07	10
KRT83	rs2852464	Major	LDNSRDLNMDCIVAEIK	C11:Propionamide	87.5394	86.8215	88.2573	1010.49	1010.49	1010.5	4.46008e+06	2
VSIG8	rs62624468	Major	LGCPYVLDPEDYGPNGLDIEWMQVNSDPAHHRENVFLSY	C3:Carbamidomethylation;M22:Oxidation (M)	90.1504	90.1504	90.1504	1141.53	1141.53	1141.53	1.6514e+07	1
KRT33A	rs148752041	Minor	QLERHNAELENLIR		61.1536	58.0608	64.2463	434.487	434.487	434.487	1.03418e+07	2
KRT83	rs2852464	Major	DLNMDCIVAEIK	N3:Deamidation (NQ);C6:Carbamidomethylation	88.2164	87.0504	88.9232	711.34	711.337	711.345	5.21672e+07	3
KRT33A	rs148752041	Minor	HNAELENLIRER	N2:Ammonia-loss (N)	83.5316	83.5316	83.5316	492.922	492.922	492.922	6.4928e+06	1
KRT33B	17:g.41366553G>T	Major	ILDELTLCRSDLEAQMESLKEELLSLKQNHEQEVNTLR	C8:Carbamidomethylation;M16:Oxidation (M);Q32:Deamidation (NQ)	91.1341	91.1341	91.1341	909.264	909.264	909.264	2.82828e+07	1
KRT33A	rs148752041	Minor	QLERHNAELENLIR		58.4116	32.2447	66.4058	578.979	578.978	578.98	2.51886e+07	7
KRT81	rs2071588	Minor	GISCYRGLTGGFGSHSVCR	C4:Propionamide;C18:Carbamidomethylation	68.1854	68.1854	68.1854	521.998	521.998	521.998	3.68933e+06	1
KRT83	rs2852464	Major	LNMDCIVAEIKAQYDDIATR	C5:Carbamidomethylated Cys that undergoes beta-elimination and Michael addition of ethylamine	88.4851	88.4851	88.4851	765.068	765.068	765.068	5.55659e+08	1
KRT33A	rs148752041	Minor	HNAELENLIR	N7:Ammonia-loss (N)	53.3941	53.3941	53.3941	397.878	397.878	397.878	86083.1	1
KRT83	rs2852464	Major	DLNMDCIVAEIKAQYDDIATRSR	C6:Carbamidomethylation	91.25	91.25	91.25	675.078	675.078	675.078	980905	1
KRT83	rs2852464	Major	DLNMDCIVAEIK	C6:Crotonaldehyde	88.7405	88.7405	88.7405	717.353	717.353	717.353	1.37711e+07	1
KRT81	rs2071588	Minor	GLTGGFGSHSVCRGF	S10:O-Isopropylphosphorylation	85.1166	85.0092	85.3024	802.361	802.359	802.362	5.14142e+06	3
KRT33B	17:g.41366553G>T	Major	ILDELTLCRSDLEAQMESLKEELLSLKQN	C8:Carbamidomethylation;Q15:Deamidation (NQ)	92.1786	92.1786	92.1786	855.691	855.691	855.691	2.03577e+06	1
KRT83	rs2852464	Major	DLNMDCIVAEIK	C6:Carbamidomethylation	88.5317	88.4068	88.6567	474.231	474.231	474.231	3.34934e+07	2
KRT33B	17:g.41366553G>T	Minor	RILDEMTLCR	C9:Carbamidomethylation	71.1249	66.1182	75.46	436.225	436.224	436.226	2.2003e+07	7
KRT83	rs2852464	Major	DLNMDCIVAEIKAQYDDIATR	M4:Oxidation (M);Q14:Deamidation (NQ);Y15:Phosphorylation (STY)	92.7173	92.7173	92.7173	499.627	499.627	499.627	487334	1
KRT33B	17:g.41366553G>T	Major	ILDELTLCRSDLEAQMESLKEELLSLKQNHEQEVNTLR	C8:Carbamidomethylation;M16:Oxidation (M)	88.8621	88.0898	90.1292	757.72	757.717	757.722	4.39745e+06	6
KRT83	rs2852464	Minor	DLNMDCMVAEIK	C6:Carbamidomethylation;M7:Oxidation (M)	83.3777	82.3936	83.928	727.818	727.817	727.82	2.427e+07	7
KRT81	rs2071588	Minor	GLTGGFGSHSVCRGFRA		56.2086	50.2748	60.7995	427.964	427.963	427.965	1.79787e+07	12
KRT83	rs2852464	Major	DLNMDCIVAEIK	C6:Propionamide	89.4606	88.0719	90.5345	717.852	717.851	717.853	4.54475e+08	6
KRT81	rs2071588	Minor	GLTGGFGSHSVCRG	C12:Carbamidomethylation	33.8527	28.6651	39.4667	464.554	464.554	464.555	1.60888e+07	8
VSIG8	rs62624468	Major	LGCPYVLDPEDYGPNGLDIEWMQVNSDPAHHRENVFLSYQDKR	C3:Carbamidomethylation	88.4502	88.4502	88.4502	1015.67	1015.67	1015.67	13513.3	1
VSIG8	rs62624468	Major	LGCPYVLDPEDYGPNGLDIEWMQVNSDPAHHRENVFLSYQDK	C3:Carbamidomethylation	90.2984	90.2984	90.2984	984.446	984.446	984.446	1.15863e+07	1
KRT32	rs2071563	Major	ARLEGEINTYR	A1:Sulfonation of N-terminus	85.141	85.141	85.141	729.337	729.337	729.337	194856	1
VSIG8	rs62624468	Major	LGCPYVLDPEDYGPNGLDIEWMQVNSDPAHHRENVFLSYQDKR	C3:Carbamidomethylation;N15:Deamidation (NQ);N25:Deamidation (NQ)	88.7866	88.577	89.2062	1016.07	1016.06	1016.08	1.82759e+07	6
KRT81	rs2071588	Minor	GLTGGFGSHSVCR	S10:Phosphorylation (STY);C12:Carbamidomethylation	47.5688	46.6226	48.515	472.204	472.204	472.204	1.7997e+07	2
VSIG8	rs62624468	Minor	LGCPYILDPEDYGPNGLDIEWMQVNSDPAHHRENVFLSYQDKR	C3:Carbamidomethylation;M22:Oxidation (M);N25:Deamidation (NQ)	88.0708	88.0007	88.1409	851.731	851.73	851.731	2.75437e+07	2
VSIG8	rs62624468	Minor	LGCPYILDPEDYGPNGLDIEWMQVNSDPAHHRENVFLSYQDKR	C3:Carbamidomethylation;M22:Oxidation (M)	88.0527	88.0007	88.1048	851.567	851.566	851.567	4.66157e+06	2
KRT33B	17:g.41366553G>T	Major	ILDELTLCRSDLEAQMESLKEELLSLKQNHEQEVNTLR	M16:Oxidation (M);K20:Methylation(KR)	90.3883	90.3883	90.3883	750.552	750.552	750.552	1.13192e+08	1
KRT33B	17:g.41366553G>T	Minor	ILDEMTLCRSDLEAQMESLKEELLSLKQNHEQEVNTLR	C8:Carbamidomethylation;Q15:Deamidation (NQ);N29:Deamidation (NQ)	89.6771	89.2118	90.1424	909.857	909.853	909.86	5.47553e+07	2
KRT33B	17:g.41366553G>T	Minor	ILDEMTLCRSDLEAQMESLKEELLSLKQNHEQEVNTLR	C8:Carbamidomethylation	89.6055	89.0806	90.1304	909.453	909.452	909.455	4.55228e+06	2
VSIG8	rs62624468	Minor	LGCPYILDPEDYGPNGLDIEWMQVNSDPAHHRENVFLSYQDKR	C3:Carbamidomethylation;N15:Deamidation (NQ);M22:Oxidation (M)	88.2711	87.9818	88.5603	1021.88	1021.87	1021.88	2.80707e+06	2
KRT33B	17:g.41366553G>T	Major	LDELTLCRSDLEAQMESLKEELLSLKQNHEQEVNTLR	C7:Carbamidomethylation	90.4577	90.4577	90.4577	883.251	883.251	883.251	971823	1
VSIG8	rs62624468	Major	LGCPYVLDPEDYGPNGLDIEWMQVNSDPAHHR	C3:Carbamidomethylation;N25:Deamidation (NQ)	89.2019	88.9033	89.5005	924.663	924.662	924.664	6.50634e+06	2
KRT33A	rs148752041	Minor	VRQLERHNAELENLIR		70.991	70.991	70.991	498.279	498.279	498.279	1.63571e+07	1
KRT83	rs2852464	Major	DLNMDCIVAEIKAQYDDIATR	M4:Oxidation (M);Y15:Sulfation	92.636	92.3397	92.9052	624.031	624.027	624.034	1.19346e+06	3
KRT83	rs2852464	Major	DLNMDCIVAEIKAQYDDIATR	N3:Deamidation (NQ);C6:Carbamidomethylation;Q14:Deamidation (NQ)	91.7423	91.7265	91.7582	819.389	819.389	819.389	5.58887e+07	2
KRT83	rs2852464	Minor	DLNMDCMVAEIK	C6:Carbamidomethylation	87.2522	86.9889	87.5154	480.217	480.217	480.217	1.11277e+07	2
KRT33A	rs148752041	Minor	QLERHNAELENLIRER	Q1:Pyro-glu from Q	70.6576	70.6576	70.6576	501.516	501.516	501.516	465983	1
KRT33A	rs148752041	Minor	QLERHNAELENLIRER	N6:Deamidation (NQ)	73.8655	73.8655	73.8655	506.018	506.018	506.018	1.3313e+06	1
KRT83	rs2852464	Major	LDNSRDLNMDCIVAEIK	N8:Deamidation (NQ);M9:Oxidation (M);C11:Carbamidomethylation	83.6294	83.6294	83.6294	674.991	674.991	674.991	603277	1
KRT83	rs2852464	Major	ILQSHISDTSVVVKLDNSRDLNMDCIVAEIK	C25:Carbamidomethylation	87.8558	87.8558	87.8558	703.371	703.371	703.371	2.61645e+06	1
KRT33B	17:g.41366553G>T	Major	ILDELTLCRSDLEAQMESLKEELLSLKQNHEQEVNTLR	C8:Carbamidomethylation;Q15:Deamidation (NQ);M16:Oxidation (M)	89.965	89.965	89.965	1136.34	1136.34	1136.34	3.04341e+06	1
KRT83	rs2852464	Minor	NSRDLNMDCMVAEIKAQYDDIATR	N1:Deamidation (NQ);C9:Carbamidomethylation	92.2808	92.2808	92.2808	944.115	944.115	944.115	165284	1
VSIG8	rs62624468	Major	LGCPYVLDPEDYGPNGLDIEWMQVNSDPAHHRENVFLSYQDKR	C3:Carbamidomethylation;N25:Deamidation (NQ)	89.0767	88.3652	89.573	846.726	846.722	846.73	1.89805e+07	5
VSIG8	rs62624468	Major	VLDPEDYGPNGLDIEWMQVNSDPAHHR	N10:Deamidation (NQ)	87.8604	87.7006	88.0202	777.107	777.106	777.108	1.99586e+06	2
KRT33A	rs148752041	Minor	QLERHNAELENLIR	Q1:Deamidation (NQ)	67.2796	57.0757	73.4847	434.732	434.732	434.733	9.91769e+06	3
VSIG8	rs62624468	Major	LGCPYVLDPEDYGPNGLDIEWMQVNSDPAHHR	C3:Carbamidomethylation;N15:Deamidation (NQ)	89.5589	89.5589	89.5589	1232.56	1232.56	1232.56	1.53507e+06	1
KRT81	rs2071588	Minor	GLTGGFGSHSVCR	G1:Acetylation (N-term);C12:Carbamidomethylation	67.7348	67.7348	67.7348	688.82	688.82	688.82	2.13283e+07	1
KRT33B	17:g.41366553G>T	Major	ILDELTLCRSDLEAQMESLKEELLSLKQNHEQEVNTLR	C8:Carbamidomethylation;Q32:Deamidation (NQ)	90.091	89.6673	90.5148	755.222	755.22	755.224	1.62836e+08	2
KRT33B	17:g.41366553G>T	Major	ILDELTLCRSDLEAQMESLKEELLSLKQNHEQEVNTLR	R9:Methylation(KR);M16:Oxidation (M)	89.5213	89.4228	89.758	750.552	750.551	750.552	2.82548e+08	4
VSIG8	rs62624468	Major	LGCPYVLDPEDYGPNGLDIEWMQVNSDPAHHRENVFLSYQDKR	C3:Carbamidomethylation;N15:Deamidation (NQ)	88.829	88.6736	89.2062	1015.87	1015.87	1015.88	5.90183e+06	5
KRT83	rs2852464	Major	DNSRDLNMDCIVAEIKAQYDDIATR	C10:Benzyl isothiocyanate	92.265	92.265	92.265	755.349	755.349	755.349	940757	1
KRT83	rs2852464	Major	DLNMDCIVAEIKAQYDDIATR	C6:Carbamidomethylation;K12:Guanidination	93.8301	93.5125	94.1476	1248.61	1248.6	1248.61	1.70409e+07	2
KRT33B	17:g.41366553G>T	Major	ILDELTLCRSDLEAQMESLKEELLSLKQNHEQEVNTLR	C8:Propionamide;N29:Deamidation (NQ)	91.1918	91.1918	91.1918	908.861	908.861	908.861	3.55329e+06	1
VSIG8	rs62624468	Major	LGCPYVLDPEDYGPNGLDIEWMQVNSDPAHHRENVFLSYQDKR	C3:Carbamidomethylation;N15:Deamidation (NQ)	89.0198	88.3748	89.8146	846.725	846.718	846.732	6.36434e+06	9
KRT33B	17:g.41366553G>T	Major	ILDELTLCRSDLEAQMESLKEELLSLKQNHEQEVNTLR	C8:Carbamidomethylation;Q15:Deamidation (NQ);M16:Oxidation (M)	90.0828	89.9406	90.2788	909.264	909.261	909.266	2.21917e+07	4
KRT83	rs2852464	Major	DLNMDCIVAEIKAQYDDIATR	C6:Dihydroxy	93.7764	93.5093	94.3072	810.383	810.382	810.386	2.58422e+06	5
VSIG8	rs62624468	Major	LGCPYVLDPEDYGPNGLDIEWMQVNSDPAHHRENVFLSYQDKR	C3:Carbamidomethylation;M22:Oxidation (M)	88.5818	87.962	88.7989	1018.88	1018.87	1018.88	4.05049e+06	6
KRT81	rs2071588	Minor	YRGLTGGFGSHSVCR	C14:Carbamidomethylation	45.0098	45.0098	45.0098	414.203	414.203	414.203	2.82071e+06	1
KRT33B	17:g.41366553G>T	Major	ILDELTLCRSDLEAQMESLKEELLSLK	C8:Carbamidomethylation;Q15:Deamidation (NQ);M16:Oxidation (M)	91.3242	91.1912	91.4996	1065.22	1065.22	1065.22	1.46728e+08	3
KRTAP4-11	rs760092771	Major	TTYCRPSCCVSS	C4:Carbamidomethylation;C8:Carbamidomethylation;C9:Carbamidomethylation	26.626	23.0171	30.5778	739.296	739.293	739.298	1.74825e+08	5
KRT83	rs2852464	Minor	LDNSRDLNMDCMVAEIK	R5:Methylation(KR);C11:Carbamidomethylation	88.2861	88.2861	88.2861	1019.47	1019.47	1019.47	923274	1
KRT32	rs2071563	Major	LEGEINTYR	E2:Carboxylation (E)	39.5904	39.5904	39.5904	569.772	569.772	569.772	3.54934e+06	1
KRT83	rs2852464	Minor	LDNSRDLNMDCMVAEIKAQYDDIATR	C11:Carbamidomethylation	89.6513	89.0567	90.1137	765.107	765.103	765.109	9.98906e+06	7
KRT81	rs2071588	Minor	GLTGGFGSHSVCR	C12:Carboxymethyl	44.6193	44.6193	44.6193	445.875	445.875	445.875	9.01524e+06	1
KRT33B	17:g.41366553G>T	Major	ILDELTLCRSDLEAQMESLKEELLSLKQNHEQEVNTLR	C8:Carbamidomethylation;K20:Acetylation (K)	90.4225	90.4225	90.4225	914.269	914.269	914.269	1.08867e+07	1
KRT32	rs2071563	Major	ARLEGEINTYR	N8:Deamidation (NQ)	38.6299	35.848	42.8306	441.561	441.56	441.563	7.07357e+07	17
KRT83	rs2852464	Major	DLNMDCIVAEIK	C6:Propionamide	89.6296	89.5136	89.9256	478.904	478.903	478.904	1.29653e+07	4
KRT33A	rs148752041	Minor	QLERHNAELENLIRER	Q1:Pyro-glu from Q;N6:Deamidation (NQ)	84.1196	84.1066	84.1325	501.762	501.761	501.762	1.2696e+07	2
KRT33B	17:g.41366553G>T	Major	ILDELTLCRSDLEAQMESLKEELLSLKQNHEQEVNTLR	Q15:Deamidation (NQ);Q28:Deamidation (NQ);N29:Deamidation (NQ)	90.6816	90.6816	90.6816	1118.57	1118.57	1118.57	6.87493e+07	1
KRT83	rs2852464	Major	LDNSRDLNMDCIVAEIKA	N8:Deamidation (NQ);M9:Oxidation (M)	85.3626	85.3626	85.3626	679.659	679.659	679.659	8.30221e+06	1
KRT83	rs2852464	Major	DLNMDCIVAEIK	N3:Deamidation (NQ);C6:Propionamide	89.5834	89.5833	89.5835	718.343	718.343	718.344	4.96871e+08	2
KRT33B	17:g.41366553G>T	Major	ILDELTLCRSDLEAQMESLKEELLSLKQNHEQEVNTLR	C8:S-nitrosylation	89.7428	89.4228	90.4086	900.262	900.26	900.264	4.85198e+07	6
KRT83	rs2852464	Major	DNSRDLNMDCIVAEIKAQYDDIATR	D9:Dehydration	91.8144	91.8144	91.8144	951.109	951.109	951.109	830223	1
KRT33A	rs148752041	Minor	QLERHNAELENLIR	N6:Deamidation (NQ)	69.1161	57.0757	73.4847	434.733	434.732	434.733	6.47902e+06	6
KRT81	rs2071588	Minor	GLTGGFGSHSVCRGFR	C12:S-nitrosylation	64.5978	64.5978	64.5978	556.266	556.266	556.266	6.47805e+06	1
KRT81	rs2071588	Minor	CITAAPYRGISCYRGLTGGFGSHSVCR	C1:Carbamidomethylation;C12:Carbamidomethylation;C26:Carbamidomethylation	83.3016	83.3016	83.3016	601.488	601.488	601.488	1.97263e+06	1
KRT83	rs2852464	Major	RDLNMDCIVAEIKAQYDDIATR	C7:Cysteinylation	91.6691	91.6691	91.6691	891.413	891.413	891.413	1.08646e+06	1
VSIG8	rs62624468	Major	LGCPYVLDPEDYGPNGLDIEWMQVNSDPAHHRENVFLSYQDKR	C3:Carbamidomethylation	88.5951	88.3127	89.2642	846.563	846.561	846.566	2.29587e+06	8
KRT81	rs2071588	Minor	GFGSHSVCR	C8:Carbamidomethylation	36.6759	36.6759	36.6759	503.73	503.73	503.73	189358	1
KRT33B	17:g.41366553G>T	Major	ILDELTLCRSDLEAQMESLKEELLSLKQNHEQEVNTLR	C8:Carbamidomethylation	89.7581	89.4224	90.5267	905.863	905.86	905.866	2.70949e+07	6
KRT33B	17:g.41366553G>T	Major	ILDELTLCRSDLEAQMESLKEELLSLKQNHEQEVNTLR	R9:Methylation(KR);K20:Acetylation (K);K27:Acetylation (K)	90.5267	90.5267	90.5267	761.891	761.891	761.891	5.81236e+07	1
KRT33B	17:g.41366553G>T	Minor	ILDEMTLCRSDLEAQMESLKEELLSLKQNHEQEVNTLR	C8:Carbamidomethylation;Q15:Deamidation (NQ)	89.0621	89.0621	89.0621	758.214	758.214	758.214	1.33944e+07	1
KRT33B	17:g.41366553G>T	Major	ILDELTLCRSDLEAQMESLKEELLSLKQNHEQEVNTLR	K27:Methylation(KR);H30:Oxidation (HW)	90.4086	90.4086	90.4086	900.459	900.459	900.459	1.59949e+08	1
KRT81	rs2071588	Minor	GLTGGFGSHSVCRGFRA	C12:Selenyl	68.9725	68.9725	68.9725	596.923	596.923	596.923	1.58813e+06	1
VSIG8	rs62624468	Major	LGCPYVLDPEDYGPNGLDIEWMQVNSDPAHHR	C3:Carbamidomethylation;M22:Oxidation (M)	89.6364	89.3262	89.9364	928.414	928.405	928.422	2.0553e+06	3
KRT33B	17:g.41366553G>T	Major	LDELTLCRSDLEAQMESLKEELLSLKQNHEQEVNTLR	L1:Levuglandinyl-lysine anhyropyrrole adduct	89.1898	89.1016	89.3161	776.407	776.407	776.408	3.25561e+07	3
KRT81	rs2071588	Minor	TGGFGSHSVCRGFR	R11:Ornithine from Arginine	69.4742	69.4742	69.4742	475.904	475.904	475.904	153279	1
KRT33A	rs148752041	Minor	VRQLERHNAELENLIRER	N8:Deamidation (NQ)	70.7861	63.9597	77.6126	456.054	456.053	456.054	1.53747e+06	2
KRT33B	17:g.41366553G>T	Major	ILDELTLCRSDLEAQMESLKEELLSLKQNHEQEVNTLR	R9:Methylation(KR);K20:Acetylation (K);K27:Acetylation (K)	89.5863	89.4598	89.72	914.067	914.065	914.069	1.69602e+07	4
KRT33B	17:g.41366553G>T	Major	ILDELTLCRSDLEAQMESLKEELLSLKQNHEQEVNTLR	C8:Carbamidomethylation;M16:Oxidation (M);K27:Acetylation (K)	89.117	89.117	89.117	917.475	917.475	917.475	1.77402e+06	1
KRT33B	17:g.41366553G>T	Minor	ILDEMTLCRSDLEAQMESLKEELLSLKQNHEQEVNTLR	C8:Carbamidomethylation;Q15:Deamidation (NQ)	89.7695	89.7695	89.7695	909.652	909.652	909.652	2.84496e+07	1
KRT33B	17:g.41366553G>T	Minor	ILDEMTLCRSDLEAQMESLKEELLSLKQNHEQEVNTLR	C8:Carbamidomethylation;N29:Deamidation (NQ)	89.7695	89.7695	89.7695	909.652	909.652	909.652	2.81956e+07	1
KRT83	rs2852464	Major	DLNMDCIVAEIKAQYDDIATR	D17:Carboxylation (DKW)	92.0294	92.0294	92.0294	814.385	814.385	814.385	8.74558e+08	1
KRT83	rs2852464	Major	DLNMDCIVAEIKA		89.1578	87.773	90.5345	717.852	717.851	717.852	3.16987e+08	8
KRT33B	17:g.41366553G>T	Major	RILDELTLCRSDLEAQMESLK	S11:Sulfation	90.0544	90.0544	90.0544	848.408	848.408	848.408	6.6076e+06	1
KRT83	rs2852464	Major	DLNMDCIVAEIKAQYDDIATR	N3:Deamidation (NQ);C6:Carbamidomethylation	91.8458	91.8458	91.8458	614.547	614.547	614.547	742145	1
KRT33A	rs148752041	Minor	HNAELENLIR	N2:Deamidation (NQ);N7:Deamidation (NQ)	73.0847	73.0847	73.0847	404.207	404.207	404.207	223968	1
KRT83	rs2852464	Major	LNMDCIVAEIKAQYDDIATR	C5:Carboxymethylated DTT modification of cysteine	92.0641	91.8404	92.2877	623.784	623.783	623.784	608046	2
KRT32	rs2071563	Minor	ARLEGEINMYR	M9:Sulphone	42.9918	42.9918	42.9918	461.894	461.894	461.894	1.83355e+06	1
KRT83	rs2852464	Major	DLNMDCIVAEIKAQYDDIATR	C6:Cysteine mercaptoethanol	91.1384	91.1384	91.1384	825.045	825.045	825.045	4.14162e+07	1
KRT33B	17:g.41366553G>T	Major	ILDELTLCRSDLEAQMESLKEELLSLK	C8:Carbamidomethylation;Q15:Deamidation (NQ)	91.4857	91.4857	91.4857	1059.89	1059.89	1059.89	1.91883e+07	1
KRT33B	17:g.41366553G>T	Major	ILDELTLCRSDLEAQMESLKEELLSLKQNHEQEVNTLR	T6:EDT	89.5926	89.0621	90.1231	758.211	758.208	758.214	2.75256e+07	2
VSIG8	rs62624468	Major	LGCPYVLDPEDYGPNGLDIEWMQVNSDPAHHR	C3:Carbamidomethylation;N15:Deamidation (NQ);N25:Deamidation (NQ)	89.7014	89.3351	90.2986	924.915	924.911	924.918	6.79532e+07	7
KRT33B	17:g.41366553G>T	Major	ILDELTLCRSDLEAQMESLKEELLSLKQNHEQEVNTLR	C8:Carbamidomethylation;Q15:Deamidation (NQ);N29:Deamidation (NQ)	89.7755	89.6936	89.8574	755.391	755.389	755.392	2.66912e+08	2
KRT33B	17:g.41366553G>T	Major	ILDELTLCRSDLEAQMESLKEELLSLKQN	C8:Carbamidomethylation	91.71	91.71	91.71	855.438	855.438	855.438	885338	1
KRT81	rs2071588	Minor	TGGFGSHSVCR	C10:Carbamidomethylation	9.33075	9.33075	9.33075	388.839	388.839	388.839	6.00528e+06	1
KRT81	rs2071588	Minor	GLTGGFGSHSVCRGFR	C12:Carbamidomethylation	58.4809	58.4809	58.4809	565.609	565.609	565.609	1.1294e+06	1
KRT32	rs2071563	Minor	ARLEGEINMYR	N8:Deamidation (NQ);M9:Oxidation (M)	44.5768	44.5768	44.5768	456.897	456.897	456.897	3.96952e+07	1
KRT83	rs2852464	Major	DLNMDCIVAEIKAQYDDIATR	C6:Carbamidomethylation;K12:Guanidination	93.2212	92.9859	93.8395	832.741	832.74	832.742	3.25571e+08	5
KRT33B	17:g.41366553G>T	Minor	ILDEMTLCRSDLEAQMESLKEELLSLKQNHEQEVNTLR	Q28:Deamidation (NQ)	90.4466	90.4466	90.4466	898.248	898.248	898.248	2.40037e+07	1
KRT33A	rs148752041	Minor	QLERHNAELENLIRER	Q1:Deamidation (NQ)	69.7265	69.7265	69.7265	674.359	674.359	674.359	6.45265e+06	1
KRT83	rs2852464	Major	LDNSRDLNMDCIVAEIKAQYDDIATR	N3:Deamidation (NQ);C11:Carbamidomethylation;K17:Acetylation (K)	91.5379	91.2402	91.8479	771.375	771.374	771.377	8.82827e+07	3
KRT83	rs2852464	Major	LDNSRDLNMDCIVAEIKA		87.3542	86.1443	88.2331	673.999	673.999	674	2.74848e+07	10
VSIG8	rs62624468	Major	LGCPYVLDPEDYGPNGLDIEWMQVNSDPAHHRENVFLSYQDK	C3:Carbamidomethylation;N15:Deamidation (NQ)	89.7121	89.3135	90.3977	984.654	984.65	984.66	2.20826e+06	5
KRT83	rs2852464	Minor	DLNMDCMVAEIKAQYDDIATR	C6:Carbamidomethylation;M7:Oxidation (M)	87.9284	87.6668	88.6619	830.043	830.04	830.045	4.28599e+06	16
KRT83	rs2852464	Minor	LDNSRDLNMDCMVAEIK	N8:Deamidation (NQ);C11:Carbamidomethylation	85.6682	85.4917	85.8447	675.645	675.644	675.647	669587	2
KRT83	rs2852464	Major	MDCIVAEIK	C3:Carbamidomethylation	69.9857	68.4549	72.0279	539.767	539.767	539.768	3.48395e+06	3
KRT83	rs2852464	Major	DLNMDCIVAEIKAQYDDIATR	N3:Deamidation (NQ);C6:Carbamidomethylation	91.9767	90.808	92.8789	819.058	819.054	819.062	1.83585e+08	5
KRT83	rs2852464	Minor	LDNSRDLNMDCMVAEIKAQYDDIATR	C11:Acetylation (TSCYH)	90.2935	90.2935	90.2935	761.352	761.352	761.352	1.10924e+07	1
KRT83	rs2852464	Major	DLNMDCIVAEIKAQYDDIATR	C6:Cysteine mercaptoethanol	90.9074	90.6516	91.1632	1237.07	1237.07	1237.07	313706	2
KRT83	rs2852464	Major	DLNMDCIVAEIKAQYDDIATR	M4:Oxidation (M);C6:Dihydroxy	92.6543	92.3514	92.9572	815.717	815.717	815.717	1.96948e+07	2
KRT81	rs2071588	Minor	GLTGGFGSHSVCRGFRA		44.8457	31.533	58.1583	570.283	570.283	570.283	1.43889e+07	2
KRT32	rs2071563	Minor	LEGEINMYR		59.1667	59.0013	59.3321	562.774	562.773	562.774	8.32463e+06	2
KRT83	rs2852464	Major	LDNSRDLNMDCIVAEIKA	M9:Oxidation (M)	85.2453	85.0935	85.3971	679.33	679.33	679.331	7.86544e+06	2
KRT83	rs2852464	Major	DLNMDCIVAEIKAQYDDIATR	C6:Carbamidomethylation	91.8895	91.8895	91.8895	614.296	614.296	614.296	1.54943e+06	1
KRT33B	17:g.41366553G>T	Minor	ILDEMTLCRSDLEAQMESLKEELLSLKQNHEQEVNTLR	M5:Oxidation (M);M16:Oxidation (M)	89.8082	89.8082	89.8082	904.449	904.449	904.449	117435	1
KRT33B	17:g.41366553G>T	Major	ILDELTLCRSDLEAQMESLKEELLSLK	C8:Carbamidomethylation;M16:Oxidation (M)	91.2366	91.2366	91.2366	1064.88	1064.88	1064.88	3.72782e+07	1
VSIG8	rs62624468	Minor	ILDPEDYGPNGLDIEWMQVNSDPAHHRENVFLSYQDKR	M17:Oxidation (M)	86.9545	86.9545	86.9545	753.192	753.192	753.192	65045.8	1
KRT83	rs2852464	Major	DLNMDCIVAEIKAQYDDIATRSRAEAESWYR	C6:Carbamidomethylation;K12:Guanidination	93.2293	93.2293	93.2293	747.159	747.159	747.159	3.28457e+06	1
KRT33B	17:g.41366553G>T	Major	ILDELTLCRSDLEAQMESLKEELLSLKQNHEQEVNTLR	C8:Carbamidomethylation	89.5068	89.4865	89.5271	1132.08	1132.08	1132.08	1.34631e+07	2
VSIG8	rs62624468	Major	VLDPEDYGPNGLDIEWMQVNSDPAHHRENVFLSYQDKR	N10:Deamidation (NQ);Q18:Deamidation (NQ)	88.1119	88.1119	88.1119	748.52	748.52	748.52	633756	1
KRT83	rs2852464	Major	DLNMDCIVAEIKAQYDDIATR	D5:Sodium adduct;C6:Carbamidomethylation	92.2489	92.2489	92.2489	826.053	826.053	826.053	42961.9	1
KRT33B	17:g.41366553G>T	Major	ILDELTLCRSDLEAQMESLKEELLSLK	C8:Monobromobimane derivative	92.1839	92.1839	92.1839	828.18	828.18	828.18	131912	1
KRT83	rs2852464	Major	LDNSRDLNMDCIVAEIKA	N8:Deamidation (NQ)	88.0787	87.9244	88.2331	674.329	674.325	674.333	6.13442e+07	2
KRT81	rs2071588	Minor	TGGFGSHSVCR	C10:Carbamidomethylation	37.054	31.0261	42.0138	582.764	582.762	582.765	1.1817e+07	13
KRT32	rs2071563	Major	ARLEGEINTYR	N8:Deamidation (NQ)	30.7933	30.7933	30.7933	661.837	661.837	661.837	5.71143e+07	1
KRT83	rs2852464	Major	SRDLNMDCIVAEIKAQYDDIATR	C8:Monobromobimane derivative	92.2808	92.2808	92.2808	944.115	944.115	944.115	165284	1
KRT83	rs2852464	Major	LDNSRDLNMDCIVAEIKAQYDDIATR	C11:Carbamidomethylation	90.3233	89.9038	91.0025	760.619	760.617	760.619	3.05465e+07	13
KRT83	rs2852464	Major	DLNMDCIVAEIKAQYDDIATR	N3:Deamidation (NQ);K12:Carbamylation	92.4515	91.8125	93.0905	814.384	814.382	814.385	3.73948e+08	2
KRT83	rs2852464	Major	LDNSRDLNMDCIVAEIK	L1:Acetylation (N-term);C11:Carbamidomethylation	88.9425	88.9425	88.9425	683.331	683.331	683.331	4.08789e+06	1
KRT33B	17:g.41366553G>T	Major	ILDELTLCRSDLEAQMESLKEELLSLKQNHEQEVNTLR	C8:Carbamidomethylation	89.8012	89.348	90.6174	755.053	755.05	755.057	3.11791e+07	12
KRT33B	17:g.41366553G>T	Major	ILDELTLCRSDLEAQMESLKEELLSLKQNHEQEVNTLR	Q15:Deamidation (NQ);M16:Oxidation (M);N29:Deamidation (NQ)	90.7793	90.7793	90.7793	1122.31	1122.31	1122.31	2.40774e+07	1
KRT33B	17:g.41366553G>T	Major	ILDELTLCRSDLEAQMESLKEELLSLKQNHEQEVNTLR	R9:Methylation(KR);M16:Oxidation (M)	89.5833	89.5833	89.5833	900.459	900.459	900.459	3.35864e+07	1
KRT33A	rs148752041	Minor	VRQLERHNAELENLIR		70.8567	70.8567	70.8567	398.824	398.824	398.824	1.7659e+06	1
KRT33A	rs148752041	Minor	HNAELENLIRER		59.0508	53.6622	62.4406	498.598	498.597	498.599	1.10817e+08	7
VSIG8	rs62624468	Major	LGCPYVLDPEDYGPNGLDIEWMQVNSDPAHHRENVFLSYQDKRINHGSLPHLQQR	C3:Carbamidomethylation;N15:Deamidation (NQ);M22:Oxidation (M)	86.8154	86.8154	86.8154	809.891	809.891	809.891	171618	1
KRT32	rs2071563	Major	ARLEGEINTYR	E6:Carboxylation (E)	73.1518	63.0301	79.0986	455.896	455.896	455.897	1.435e+07	20
KRT81	rs2071588	Minor	GLTGGFGSHSVCR	C12:Cysteine oxidation to cysteic acid	46.5895	43.9796	48.2082	663.298	663.297	663.299	1.2543e+07	8
KRT83	rs2852464	Major	DLNMDCIVAEIKAQYDDIATR	K12:Carbamylation	91.757	90.2699	92.9821	814.054	814.052	814.056	1.82516e+08	23
KRT81	rs2071588	Minor	GLTGGFGSHSVCR	C12:Ubiquitin	36.8759	36.8759	36.8759	696.327	696.327	696.327	611150	1
KRT33B	17:g.41366553G>T	Major	ILDELTLCRSDLEAQMESLKEELLSLKQNHEQEVNTLR	C8:Carbamidomethylation;Q15:Deamidation (NQ);M16:Oxidation (M)	89.3843	87.9573	90.586	757.885	757.877	757.89	1.09855e+07	8
KRT32	rs2071563	Major	GEINTYR		10.7287	10.7287	10.7287	426.714	426.714	426.714	849127	1
KRT83	rs2852464	Minor	DLNMDCMVAEIKAQYDDIATR	R21:Dimethylation(KR)	92.4902	92.4902	92.4902	815.047	815.047	815.047	5.3043e+07	1
KRT32	rs2071563	Major	ARLEGEINTYR		38.9877	35.9809	43.0386	441.234	441.233	441.235	1.2659e+08	17
VSIG8	rs62624468	Major	LGCPYVLDPEDYGPNGLDIEWMQVNSDPAHHR	C3:Carbamidomethylation;N15:Deamidation (NQ)	89.5352	89.0304	90.2986	924.669	924.663	924.674	1.35509e+07	18
KRT81	rs2071588	Minor	GLTGGFGSHSVCRGFR		52.333	52.333	52.333	410.209	410.209	410.209	4.59672e+06	1
KRT83	rs2852464	Major	LDNSRDLNMDCIVAEIKAQYDDIATR	L1:Acetylation (N-term);C11:Carbamidomethylation;K17:Acetylation (K)	93.209	93.209	93.209	781.629	781.629	781.629	213484	1
KRTAP4-11	rs763737606	Minor	TTYCRPSYSVS	C4:Carbamidomethylation	44.1247	42.6907	46.5803	660.798	660.797	660.799	9.05027e+07	3
KRT33A	rs148752041	Minor	LERHNAELENLIR	R3:Hydroxyphenylglyoxal arginine	85.8125	85.7473	85.8777	580.308	580.307	580.308	6.65622e+06	2
KRT33B	17:g.41366553G>T	Minor	ILDEMTLCRSDLEAQMESLKEELLSLKQNHEQEVNTLR	C8:Carbamidomethylation	89.389	89.2057	89.7695	758.047	758.046	758.048	3.38374e+07	4
KRT33B	17:g.41366553G>T	Major	ILDELTLCRSDLEAQMESLKEELLSLKQNHEQEVNTLR	M16:Oxidation (M);K27:Methylation(KR)	89.9976	89.5833	90.4086	750.551	750.551	750.551	1.06368e+08	3
KRT33B	17:g.41366553G>T	Major	ILDELTLCRSDLEAQMESLKEELLSLKQNHEQEVNTLR	R9:Dimethylation(KR);Q15:Deamidation (NQ)	89.4416	89.4416	89.4416	750.388	750.388	750.388	1.89287e+08	1
KRT33B	17:g.41366553G>T	Major	ILDELTLCRSDLEAQMESLKEELLSLK	C8:Carbamidomethylation	91.6253	91.1329	92.2651	794.915	794.913	794.917	1.49291e+07	11
KRT83	rs2852464	Major	DLNMDCIVAEIKAQYDDIATR	N3:Deamidation (NQ);C6:Carbamidomethylation	91.7234	91.7234	91.7234	1228.09	1228.09	1228.09	4.78915e+06	1
KRT83	rs2852464	Major	DLNMDCIVAEIK	C6:Carboxymethyl	87.0504	87.0504	87.0504	711.345	711.345	711.345	2.89286e+07	1
KRT33B	17:g.41366553G>T	Minor	ILDEMTLCRSDLEAQMESLKEELLSLKQNHEQEVNTLR	C8:Carbamidomethylation	90.1424	90.1424	90.1424	909.441	909.441	909.441	369511	1
KRT83	rs2852464	Major	DLNMDCIVAEIKA	N3:Deamidation (NQ);M4:Oxidation (M)	86.5079	86.4569	86.5589	726.34	726.34	726.34	6.01298e+07	2
KRT83	rs2852464	Major	DLNMDCIVAEIKAQYDDIATR	M4:Oxidation (M);Y15:Phosphorylation (STY)	91.8722	91.8722	91.8722	624.033	624.033	624.033	61236.3	1
KRT83	rs2852464	Major	DLNMDCIVAEIKAQYDDIATR	N3:Deamidation (NQ);C6:Carbamidomethylation;Q14:Deamidation (NQ)	92.0273	91.7969	92.2577	1228.58	1228.58	1228.59	3.61837e+06	2
KRT32	rs2071563	Major	ARLEGEINTYR		38.1284	31.2088	42.8306	661.346	661.345	661.347	6.14412e+07	20
KRT81	rs2071588	Minor	GISCYRGLTGGFGSHSVCR	C4:Carbamidomethylation;C18:Carbamidomethylation	64.6693	63.9967	65.2799	518.496	518.496	518.496	1.37258e+07	4
KRT33B	17:g.41366553G>T	Major	ILDELTLCRSDLEAQMESLKEELLSLKQNHEQEVNTLR	C8:Carbamidomethylation;N35:Deamidation (NQ)	89.6494	89.6494	89.6494	906.054	906.054	906.054	1.0719e+08	1
KRT83	rs2852464	Minor	LDNSRDLNMDCMVAEIK	N3:Deamidation (NQ);C11:Propionamide	87.6101	87.6101	87.6101	680.316	680.316	680.316	2.13061e+07	1
KRT83	rs2852464	Major	DLNMDCIVAEIK	C6:Carbamidomethylation	88.6301	86.8593	89.4165	710.844	710.841	710.845	1.0754e+08	32
KRT33B	17:g.41366553G>T	Major	ILDELTLCRSDLEAQMESLKEELLSLKQNHEQEVNTLR	Q15:Deamidation (NQ);Q28:Deamidation (NQ);N29:Deamidation (NQ)	89.686	89.2306	90.1413	895.055	895.054	895.057	4.79559e+06	2
KRT83	rs2852464	Major	DLNMDCIVAEIKAQYDDIATR	C6:Carbamidomethylation	91.7461	91.5522	92.2379	818.726	818.723	818.729	2.21983e+07	10
KRT33B	17:g.41366553G>T	Major	ILDELTLCRSDLEAQMESLKEELLSLK	C8:Carbamidomethylation;M16:Oxidation (M)	89.4311	89.3825	89.5275	798.911	798.909	798.913	1.45005e+06	3
KRT83	rs2852464	Major	LDNSRDLNMDCIVAEIK	N3:Deamidation (NQ);C11:Carbamidomethylation	86.7719	86.7219	86.8218	669.657	669.657	669.657	2.07272e+07	2
VSIG8	rs62624468	Major	LGCPYVLDPEDYGPNGLDIEWMQVNSDPAHHRENVFLSYQDKR	C3:Carbamidomethylation;N15:Deamidation (NQ);N25:Deamidation (NQ)	88.9713	88.7033	89.2603	846.893	846.892	846.894	2.17003e+07	3
KRT83	rs2852464	Major	LDNSRDLNMDCIVAEIKAQYDDIATR	M9:Oxidation (M);C11:Carbamidomethylation;K17:Acetylation (K)	89.8598	89.8598	89.8598	775.13	775.13	775.13	5.33165e+06	1
KRT33A	rs148752041	Minor	QLERHNAELENLIR	Q1:Pyro-glu from Q;N6:Deamidation (NQ)	84.7929	84.5436	85.2581	573.632	573.631	573.633	1.36035e+07	3
KRT83	rs2852464	Major	SRDLNMDCIVAEIKAQYDDIATR	C8:Carbamidomethylation	90.0508	89.8894	90.35	675.079	675.079	675.08	1.57392e+06	3
KRT33A	rs148752041	Minor	HNAELENLIR	E6:Replacement of 2 protons by calcium	33.0136	33.0136	33.0136	416.199	416.199	416.199	431843	1
KRTAP10-9	rs9980129	Minor	CAPTSSCQPSYCR	C1:Carbamidomethylation;C7:Carbamidomethylation;C12:Carbamidomethylation	24.5833	23.1819	27.197	787.314	787.313	787.315	6.98535e+06	10
VSIG8	rs62624468	Minor	LGCPYILDPEDYGPNGLDIEWMQVNSDPAHHRENVFLSYQDKR	C3:Carbamidomethylation;N15:Deamidation (NQ);Q23:Deamidation (NQ)	88.9147	88.7035	89.1259	849.232	849.229	849.235	4.69472e+06	2
KRT33A	rs148752041	Minor	QLERHNAELENLIR	Q1:Acetylation (N-term);E3:Sodium adduct	84.6917	84.4397	84.9438	600.313	600.312	600.313	6.69404e+06	2
KRT83	rs2852464	Minor	DLNMDCMVAEIK	N3:Deamidation (NQ);C6:Carbamidomethylation;M7:Oxidation (M)	83.751	83.751	83.751	728.32	728.32	728.32	793832	1
KRT81	rs2071588	Minor	GLTGGFGSHSVCRGFR	S10:Methylphosphonylation	72.4355	63.3308	77.5998	572.592	572.592	572.593	4.18641e+07	7
VSIG8	rs62624468	Major	LGCPYVLDPEDYGPNGLDIEWMQVNSDPAHHRENVFLSYQDKR	C3:Carbamidomethylation;M22:Oxidation (M);N25:Deamidation (NQ)	89.7451	89.7451	89.7451	849.393	849.393	849.393	5.37717e+06	1
KRT83	rs2852464	Major	DLNMDCIVAEIKAQYDDIATR	C6:Carbamidomethylation	92.0721	91.6851	92.8673	1227.59	1227.58	1227.6	3.08308e+06	17
KRT32	rs2071563	Major	ARLEGEINTYR	E4:Carboxylation (E)	68.9982	63.1768	74.8196	683.34	683.34	683.34	1.28868e+07	2
KRT83	rs2852464	Major	LDNSRDLNMDCIVAEIKAQYDDIATR	N3:Deamidation (NQ);C11:Carbamidomethylation	90.9057	90.9057	90.9057	1014.16	1014.16	1014.16	3.21601e+06	1
KRT33B	17:g.41366553G>T	Major	ILDELTLCRSDLEAQMESLKEELLSLK	C8:Carbamidomethylation;K20:Carbamylation	91.4416	91.3575	91.5256	1073.89	1073.89	1073.89	7.32654e+06	2
KRT33B	17:g.41366553G>T	Major	ILDELTLCRSDLEAQMESLKEELLSLKQNHEQEVNTLR	C8:S-nitrosylation	89.4693	89.32	89.6186	750.386	750.385	750.387	1.3682e+07	2
KRT83	rs2852464	Major	LDNSRDLNMDCIVAEIK	C11:Carbamidomethylation	84.1122	84.1122	84.1122	669.325	669.325	669.325	2.06339e+08	1
KRT83	rs2852464	Minor	LDNSRDLNMDCMVAEIK	C11:Carbamidomethylation	85.5776	85.3406	86.1172	675.312	675.311	675.314	3.8335e+06	8
KRT83	rs2852464	Major	DLNMDCIVAEIKAQYDDIATR	D1:O-Ethylphosphorylation	86.1401	86.1401	86.1401	835.707	835.707	835.707	512020	1
KRTAP4-11	rs763737606	Minor	TTYCRPSYSVSC	C4:Carbamidomethylation;C12:Carbamidomethylation	50.9721	46.5286	54.8333	740.813	740.812	740.814	8.10053e+07	11
KRTAP4-11	rs774046661	Minor	TTYCRPSYSVS	C4:Carbamidomethylation	44.1247	42.6907	46.5803	660.798	660.797	660.799	9.05027e+07	3
KRT81	rs2071588	Minor	GLTGGFGSHSVCR	S10:Phosphorylation (STY);C12:Carbamidomethylation	43.4847	31.5657	47.6596	707.8	707.799	707.801	2.96064e+07	5
KRT83	rs2852464	Major	SRDLNMDCIVAEIK	C8:Carbamidomethylation;K14:Methylation(KR)	86.4904	86.4558	86.5207	559.947	559.947	559.948	7.41973e+06	3
KRT83	rs2852464	Minor	DLNMDCMVAEIK	C6:Carbamidomethylation	87.4882	87.325	88.0479	719.822	719.821	719.823	2.9654e+07	19
KRT33A	rs148752041	Minor	QLERHNAELENLIRER		67.9986	63.6762	70.6849	505.772	505.772	505.773	4.40789e+07	4
KRTAP4-11	rs760092771	Minor	TTYCRPSYSVSCC	C4:Carbamidomethylation;C12:Carbamidomethylation;C13:Carbamidomethylation	54.3453	50.1803	58.827	820.829	820.828	820.83	1.32498e+08	12
KRT33A	rs148752041	Minor	QLERHNAELENLIRER	N6:Deamidation (NQ)	75.9022	75.9022	75.9022	405.016	405.016	405.016	5.60069e+06	1
KRT83	rs2852464	Minor	DLNMDCMVAEIKAQYDDIATR	N3:Deamidation (NQ);C6:Carbamidomethylation	91.1508	91.1384	91.1632	825.046	825.045	825.047	2.9138e+07	2
KRT81	rs2071588	Minor	GLTGGFGSHSVCR	S10:Ubiquitin	38.8243	38.8243	38.8243	464.553	464.553	464.553	9.94601e+06	1
KRT33B	17:g.41366553G>T	Major	ILDELTLCRSDLEAQMESLKEELLSLKQNHEQEVNTLR	Q15:Deamidation (NQ);M16:Oxidation (M);Q28:Deamidation (NQ)	90.8522	90.8522	90.8522	1122.31	1122.31	1122.31	2.15007e+06	1
KRT33A	rs148752041	Minor	HNAELENLIR		56.805	52.8582	59.347	403.551	403.55	403.551	4.52512e+07	6
KRT32	rs2071563	Major	ARLEGEINTYR	R2:Methylation(KR);T9:Sulfation	72.9328	72.9328	72.9328	708.332	708.332	708.332	289628	1
KRT32	rs2071563	Major	LEGEINTYR	N6:Deamidation (NQ)	40.9114	40.7414	41.0814	548.268	548.268	548.269	3.37532e+07	2
KRT33B	17:g.41366553G>T	Major	ILDELTLCRSDLEAQMESLKEELLSLKQNHEQEVNTLR	C8:Carbamidomethylation;Q15:Deamidation (NQ)	89.7085	89.7085	89.7085	1132.33	1132.33	1132.33	2.23891e+07	1
KRT83	rs2852464	Minor	DLNMDCMVAEIKAQYDDIATR	C6:Carbamidomethylation	90.8817	90.537	91.7777	824.71	824.697	824.715	2.42183e+07	15
KRT33B	17:g.41366553G>T	Major	ILDELTLCRSDLEAQMESLKEELLSLKQNHEQEVNTLR	C8:Carbamidomethylation;M16:Sulphone	89.9667	89.9421	89.9913	912.26	912.26	912.26	6.54747e+06	2
KRT33B	17:g.41366553G>T	Minor	ILDEMTLCR	C8:Carbamidomethylation	79.0854	75.3276	83.1453	575.783	575.783	575.784	7.1019e+07	10
KRT83	rs2852464	Minor	LDNSRDLNMDCMVAEIKAQYDDIATR	K17:Carbamylation	90.2403	89.8894	90.7226	761.601	761.6	761.602	5.33956e+07	7
KRT83	rs2852464	Major	DLNMDCIVAEIK	C6:Carboxymethyl	88.5832	88.5832	88.5832	474.565	474.565	474.565	752510	1
KRT83	rs2852464	Minor	LDNSRDLNMDCMVAEIK	L1:Propionamide (K X@N-term)	88.4364	88.2953	88.5775	1019.47	1019.47	1019.47	3.20005e+07	2
KRT83	rs2852464	Major	SRDLNMDCIVAEIK	C8:Carbamidomethylation	86.1791	86.1028	86.2553	555.277	555.276	555.277	3.00977e+06	2
KRT33A	rs148752041	Minor	QLERHNAELENLIRER	Q1:Deamidation (NQ);N6:Deamidation (NQ)	74.0877	74.0877	74.0877	506.269	506.269	506.269	318308	1
KRT33B	17:g.41366553G>T	Major	ILDELTLCRSDLEAQMESLKEELLSLKQNHEQEVNTLR	C8:Carbamidomethylation;M16:Oxidation (M)	90.1157	87.9765	91.0297	909.063	909.058	909.066	2.11806e+06	9
KRT33A	rs148752041	Minor	HNAELENLIR	N2:Deamidation (NQ)	53.7519	53.7519	53.7519	605.314	605.314	605.314	9.15157e+07	1
KRT83	rs2852464	Minor	LDNSRDLNMDCMVAEIK	C11:Propionamide	88.4129	88.1596	89.0147	1019.47	1019.47	1019.48	9.81682e+06	4
KRT83	rs2852464	Major	DLNMDCIVAEIKAQYDDIATR	M4:Oxidation (M);C6:Carbamidomethylation	89.7319	89.463	90.4703	824.057	824.055	824.058	8.65056e+06	9
KRT83	rs2852464	Major	DLNMDCIVAEIKAQYDDIATR	C6:Carbamidomethylation;E10:Sodium adduct	92.5869	92.2948	92.8789	826.055	826.053	826.056	938873	2
KRT81	rs2071588	Minor	GLTGGFGSHSVCRGFR	S8:Michael addition with methylamine	51.2331	51.2331	51.2331	550.944	550.944	550.944	243090	1
KRT83	rs2852464	Major	DLNMDCIVAEIK	M4:Oxidation (M);C6:Propionamide	86.8878	86.5006	87.2072	725.849	725.848	725.85	9.42706e+07	5
VSIG8	rs62624468	Minor	LGCPYILDPEDYGPNGLDIEWMQVNSDPAHHR	C3:Carbamidomethylation;N15:Deamidation (NQ);M22:Oxidation (M)	89.2002	88.7393	89.7571	932.168	932.165	932.171	4.91886e+06	5
KRT83	rs2852464	Major	DLNMDCIVAEIK	C6:Ubiquitin	88.114	87.9088	88.3191	739.355	739.354	739.356	1.28474e+07	2
KRT83	rs2852464	Major	LDNSRDLNMDCIVAEIKA	N3:Deamidation (NQ)	88.4524	87.5727	89.0964	674.327	674.326	674.328	1.13028e+07	4
KRT83	rs2852464	Major	DLNMDCIVAEIK	M4:Oxidation (M);C6:Carbamidomethylation	85.4624	85.1805	85.9487	718.841	718.839	718.843	1.13082e+07	15
KRT33B	17:g.41366553G>T	Major	ILDELTLCRSDLEAQMESLKEELLSLKQNHEQEVNTLR	C8:Carbamidomethylation;Q15:Deamidation (NQ);N29:Deamidation (NQ)	89.6942	89.6799	89.7085	906.26	906.258	906.261	5.74508e+07	2
KRT83	rs2852464	Major	ILQSHISDTSVVVKLDNSRDLNMDCIVAEIK	N17:Deamidation (NQ);N22:Deamidation (NQ);C25:Carbamidomethylation	88.0202	88.0202	88.0202	879.453	879.453	879.453	1.53908e+06	1
KRTAP10-3	rs233252	Minor	STYCVPIPS	C4:Carbamidomethylation	85.0172	84.8908	85.1436	512.245	512.245	512.245	1.64715e+06	2
KRT83	rs2852464	Major	LDNSRDLNMDCIVAEIKAQYDDIATR	S4:EDT	89.9659	89.9659	89.9659	765.349	765.349	765.349	2.72603e+06	1
VSIG8	rs62624468	Major	LGCPYVLDPEDYGPNGLDIEWMQVNSDPAHHR	C3:Carbamidomethylation	89.5096	88.5599	91.1632	924.419	924.412	924.423	1.10587e+06	4
KRT33A	rs148752041	Minor	HNAELENLIR	N2:Deamidation (NQ)	69.823	66.723	72.8421	403.879	403.878	403.88	4.37698e+07	8
KRT83	rs2852464	Major	DLNMDCIVAEIK	N3:Deamidation (NQ);C6:Carbamidomethylation	88.5832	88.5832	88.5832	474.565	474.565	474.565	752510	1
KRT33B	17:g.41366553G>T	Minor	ILDEMTLCR	M5:Oxidation (M);C8:Carbamidomethylation	53.3534	51.6473	55.0596	583.781	583.78	583.781	5.72189e+06	2
KRT33B	17:g.41366553G>T	Major	ILDELTLCRSDLEAQMESLKEELLSLKQNHEQEVNTLR	C8:Carbamidomethylation;Q15:Deamidation (NQ)	90.775	90.6174	90.9326	906.062	906.062	906.063	1.41529e+07	2
KRT33B	17:g.41366553G>T	Minor	ILDEMTLCRSDLEAQMESLKEELLSLKQNHEQEVNTLR	C8:Carbamidomethylation;Q15:Deamidation (NQ);N29:Deamidation (NQ)	89.3879	89.3879	89.3879	758.373	758.373	758.373	5.32399e+07	1
